# Supplementary material for: P53 in Penile Squamous Cell Carcinoma: A Pattern-Based Immunohistochemical Framework with Molecular Correlation
Source: Cancers (Basel). 2023 May 11;15(10):2719. doi: 10.3390/cancers15102719 (PMC10216449; doi:10.3390/cancers15102719)
Supplement: Supplementary file 1 [file cancers-15-02719-s001.zip]

Archive with 1 entries (1 files):
- cancers-2339167-supplementary.pdf
